# Supplementary material for: The Activation of p300 Enhances the Sensitivity of Pituitary Adenomas to Dopamine Agonist Treatment by Regulating the Transcription of DRD2
Source: Int J Mol Sci. 2024 Nov 21;25(23):12483. doi: 10.3390/ijms252312483 (PMC11641041; doi:10.3390/ijms252312483)
Supplement: Supplementary file 1 [file ijms-25-12483-s001.zip]

Archive with 8 entries (8 files):
- ijms-3289906-supplementary figure legend.pdf
- ijms-3289906-Supplementary Figure S1.tif
- ijms-3289906-Supplementary Figure S2.tif
- ijms-3289906-Supplementary Figure S3.tif
- ijms-3289906-Supplementary Figure S4.tif
- ijms-3289906-supplementary Table S1.pdf
- ijms-3289906-supplementary Table S2.pdf
- ijms-3289906-supplementary Table S3.pdf
